# Supplementary material for: Smectite as a Preventive Oral Treatment to Reduce Clinical Symptoms of DSS Induced Colitis in Balb/c Mice
Source: Int J Mol Sci. 2021 Aug 13;22(16):8699. doi: 10.3390/ijms22168699 (PMC8395406; doi:10.3390/ijms22168699)
Supplement: Supplementary file 1 [file ijms-22-08699-s001.zip]

Archive with 3 entries (3 files):
- Supplemental Table S1 (Metastats Control versus DSS).xlsx
- Supplemental Table S2 (Metastats Control versus FI5pp+DSS).xlsx
- Supplemental Table S3 (Metastats FI5pp+DSS versus DSS).xlsx
