# Supplementary material for: Smectite as a Preventive Oral Treatment to Reduce Clinical Symptoms of DSS Induced Colitis in Balb/c Mice
Source: Int J Mol Sci. 2021 Aug 13;22(16):8699. doi: 10.3390/ijms22168699 (PMC8395406; doi:10.3390/ijms22168699)
Supplement: Supplementary file 1 [file ijms-22-08699-s001.zip › Supplemental Table S1 (Metastats Control versus DSS).xlsx]

## Sheet: Kreikemeyer02072020.trim.contig
OTU	Family	Genus	mean(Control)	variance(Control)	stderr(Control)	mean(DSS)	variance(DSS)	stderr(DSS)	p-value
Otu0002	Prevotellaceae	Prevotellaceae UCG-001	0.019811	0.000307	0.010121	0.097828	0.001454	0.015567	0.002896
Otu0004	Verrucomicrobiaceae	Akkermansia	2.2e-05	0	1.5e-05	0.067786	0.000402	0.008187	0.000176
Otu0008	Bacteroidales S24-7 group	Bacteroidales S24-7 group ge	0.012206	3.2e-05	0.003256	0.023672	7.1e-05	0.003441	0.026531
Otu0011	Bacteroidales S24-7 group	Bacteroidales S24-7 group ge	0.061756	0.000105	0.005917	0.012489	5.7e-05	0.00308	0.000352
Otu0014	Bacteroidales S24-7 group	Bacteroidales S24-7 group ge	0.038067	0.000226	0.00868	0.006711	0.000191	0.005636	0.011331
Otu0015	Rikenellaceae	Alistipes	6e-06	0	6e-06	0.032239	0.000528	0.009381	0.006652
Otu0017	Lachnospiraceae	Lachnospiraceae unclassified	0.031972	0.000463	0.012422	0.005164	4.3e-05	0.002687	0.047541
Otu0019	Anaeroplasmataceae	Anaeroplasma	0.027828	5.9e-05	0.004451	0.013669	0.000129	0.004645	0.039021
Otu0024	Bacteroidales S24-7 group	Bacteroidales S24-7 group ge	0.028989	0.000156	0.007209	0.002983	4.4e-05	0.002716	0.007359
Otu0026	Lachnospiraceae	Lachnospiraceae unclassified	0.020522	0.000113	0.006139	0.005506	7.1e-05	0.003443	0.045423
Otu0028	Rhodospirillaceae	uncultured	0	0	0	0.020564	0.00033	0.007417	0.01565
Otu0029	Bacteroidales S24-7 group	Bacteroidales S24-7 group ge	0.001606	4e-06	0.001223	0.012278	0.000129	0.004642	0.038072
Otu0034	Bacteroidales S24-7 group	Bacteroidales S24-7 group ge	0.024056	2.7e-05	0.002994	0.002219	1.2e-05	0.001404	0.000684
Otu0035	Bacteria unclassified	Bacteria unclassified	0.000633	1e-06	0.000633	0.009578	8.8e-05	0.003828	0.033633
Otu0037	Porphyromonadaceae	Parabacteroides	0.000294	0	0.000237	0.011069	0.000142	0.004862	0.03841
Otu0044	Lachnospiraceae	Lachnospiraceae unclassified	0.000378	0	0.000221	0.007025	1.7e-05	0.001686	0.003575
Otu0045	Clostridiales unclassified	Clostridiales unclassified	0.006961	2e-06	0.000878	0.001053	1e-06	0.000362	0.000892
Otu0046	Lachnospiraceae	Lachnospiraceae unclassified	0.015922	0.000126	0.00647	6.4e-05	0	4.2e-05	0.025401
Otu0048	Bacteroidales S24-7 group	Bacteroidales S24-7 group ge	0.009183	1.3e-05	0.002085	0	0	0	0.002448
Otu0058	Bacteroidales S24-7 group	Bacteroidales S24-7 group ge	0.000472	0	0.000183	0.003719	8e-06	0.001163	0.015845
Otu0059	Ruminococcaceae	Ruminococcaceae unclassified	0	0	0	0.007133	4.5e-05	0.002732	0.019964
Otu0066	Bacteroidales S24-7 group	Bacteroidales S24-7 group ge	0.000128	0	0.000128	0.003153	3e-06	0.000682	0.002607
Otu0067	Clostridiales vadinBB60 group	Clostridiales vadinBB60 group ge	0.005422	1.3e-05	0.002047	0.000472	0	0.000228	0.027308
Otu0071	Mollicutes RF9 fa	Mollicutes RF9 ge	0	0	0	0.000672	0	0.000285	0.029873
Otu0072	Lachnospiraceae	Lachnospiraceae NK4A136 group	0.004428	7e-06	0.001519	0.001094	1e-06	0.000432	0.047414
Otu0089	Clostridiales vadinBB60 group	Clostridiales vadinBB60 group ge	0.000144	0	9.5e-05	0.001969	2e-06	0.000505	0.005677
Otu0109	Rikenellaceae	Rikenellaceae unclassified	0.0003	0	0.00025	0.001947	1e-06	0.000433	0.007851
Otu0110	Desulfovibrionaceae	Desulfovibrio	0.001328	0	0.000298	0.000361	0	0.000134	0.012301
Otu0111	Clostridiales unclassified	Clostridiales unclassified	0	0	0	0.002572	2e-06	0.000615	0.002919
Otu0118	Ruminococcaceae	Ruminococcaceae UCG-014	8.3e-05	0	8.3e-05	0.001197	1e-06	0.000315	0.006813
Otu0120	Ruminococcaceae	Ruminiclostridium	0.001561	1e-06	0.000553	0.000189	0	3.6e-05	0.024832
Otu0130	Rhodospirillaceae	uncultured	2.2e-05	0	2.2e-05	0.001681	2e-06	0.00059	0.014486
Otu0144	Lachnospiraceae	uncultured	0.001494	1e-06	0.000469	0.000139	0	0.000119	0.01462
Otu0145	Ruminococcaceae	Ruminococcaceae UCG-014	6e-06	0	6e-06	0.000614	0	0.000198	0.010907
Otu0150	Erysipelotrichaceae	Turicibacter	0	0	0	0.000244	0	9.1e-05	0.017709
Otu0152	Ruminococcaceae	Ruminiclostridium	0.000806	0	0.00015	0.000333	0	0.000132	0.029285
Otu0153	Erysipelotrichaceae	Erysipelotrichaceae unclassified	1.1e-05	0	1.1e-05	0.000736	0	0.000171	0.002856
Otu0157	Lachnospiraceae	uncultured	3.3e-05	0	1.9e-05	0.000403	0	0.00012	0.011363
Otu0163	Lachnospiraceae	Lachnospiraceae unclassified	0.001539	1e-06	0.000607	1.4e-05	0	1.4e-05	0.023461
Otu0166	Ruminococcaceae	Ruminococcaceae unclassified	0.000667	0	0.000186	0.000133	0	5.5e-05	0.015896
Otu0178	Ruminococcaceae	Anaerotruncus	0.000622	0	5.9e-05	0.000258	0	0.00013	0.022229
Otu0179	Ruminococcaceae	Ruminococcaceae unclassified	0.000522	0	0.000164	0.000103	0	3.5e-05	0.023758
Otu0180	Ruminococcaceae	Ruminococcaceae UCG-010	0.000189	0	8.7e-05	0.000536	0	0.000121	0.032456
Otu0201	Proteobacteria unclassified	Proteobacteria unclassified	0	0	0	0.000486	0	0.000202	0.026832
Otu0205	Mollicutes RF9 fa	Mollicutes RF9 ge	0	0	0	0.000753	1e-06	0.000297	0.022775
Otu0211	Ruminococcaceae	Ruminococcaceae unclassified	0.000272	0	2.9e-05	0.000128	0	3.4e-05	0.008641
Otu0213	Lachnospiraceae	Lachnospiraceae unclassified	0.00035	0	7.6e-05	0.000136	0	5.5e-05	0.035168
Otu0220	Clostridiales vadinBB60 group	Clostridiales vadinBB60 group ge	0	0	0	0.0006	0	0.000258	0.032507
Otu0222	Lachnospiraceae	Lachnospiraceae unclassified	0.000761	0	0.000331	2.2e-05	0	2.2e-05	0.037983
Otu0227	Lachnospiraceae	Lachnospiraceae NK4A136 group	0.000678	0	0.000269	2.5e-05	0	1.9e-05	0.026718
Otu0232	Ruminococcaceae	Ruminiclostridium	0.000478	0	8.4e-05	8.1e-05	0	4.9e-05	0.003108
Otu0234	Lachnospiraceae	Coprococcus 1	2.2e-05	0	1.1e-05	0.000172	0	5e-05	0.012374
Otu0237	Mollicutes RF9 fa	Mollicutes RF9 ge	3.3e-05	0	3.3e-05	0.000444	0	0.000174	0.032017
Otu0243	Clostridiales vadinBB60 group	Clostridiales vadinBB60 group ge	0.000406	0	0.000173	3e-06	0	3e-06	0.03162
Otu0248	Bacteroidales S24-7 group	Bacteroidales S24-7 group ge	0.000617	0	0.000281	0	0	0	0.039503
Otu0250	Lachnospiraceae	Lachnospiraceae unclassified	0.000556	0	4.7e-05	3e-06	0	3e-06	9.6e-05
Otu0253	Bacteroidaceae	Bacteroides	0.000428	0	0.000106	3.1e-05	0	1.7e-05	0.004915
Otu0257	Ruminococcaceae	Ruminococcaceae UCG-005	0	0	0	0.00025	0	7.7e-05	0.008401
Otu0268	Lachnospiraceae	Lachnospiraceae unclassified	0.000167	0	3.3e-05	3.1e-05	0	1e-05	0.003541
Otu0272	Lachnospiraceae	Lachnospiraceae unclassified	0.000406	0	6.2e-05	1.1e-05	0	1.1e-05	0.000851
Otu0277	Lachnospiraceae	Lachnospiraceae unclassified	0.000361	0	0.000166	0	0	0	0.040749
Otu0278	Family XIII	Family XIII unclassified	0.000161	0	4.3e-05	2.5e-05	0	8e-06	0.010854
Otu0284	Mollicutes RF9 fa	Mollicutes RF9 ge	0	0	0	8.1e-05	0	3.7e-05	0.039206
Otu0296	Verrucomicrobiaceae	Akkermansia	0	0	0	0.000206	0	7.4e-05	0.015395
Otu0316	Lachnospiraceae	Lachnospiraceae unclassified	0	0	0	0.000147	0	5.2e-05	0.013556
Otu0329	Coriobacteriaceae	Coriobacteriaceae unclassified	0.0001	0	3.8e-05	1.1e-05	0	7e-06	0.034624
Otu0331	Ruminococcaceae	uncultured	0	0	0	9.2e-05	0	4e-05	0.032849
Otu0334	Erysipelotrichaceae	Erysipelotrichaceae unclassified	0	0	0	6.7e-05	0	2.9e-05	0.031225
Otu0335	Ruminococcaceae	Anaerotruncus	0	0	0	7.2e-05	0	3.2e-05	0.034824
Otu0338	Lachnospiraceae	Coprococcus 1	8.3e-05	0	2.9e-05	1.9e-05	0	9e-06	0.047208
Otu0342	Clostridiales vadinBB60 group	Clostridiales vadinBB60 group ge	0.000117	0	4.4e-05	0	0	0	0.019038
Otu0343	Lachnospiraceae	Lachnospiraceae unclassified	0.000122	0	5.3e-05	3e-06	0	3e-06	0.035773
Otu0362	Clostridiales unclassified	Clostridiales unclassified	0.0001	0	3.8e-05	6e-06	0	4e-06	0.025843
Otu0386	Lachnospiraceae	Lachnospiraceae unclassified	0	0	0	5.3e-05	0	1.6e-05	0.007648
Otu0401	Clostridiales unclassified	Clostridiales unclassified	0	0	0	4.7e-05	0	2.1e-05	0.035136
Otu0404	Mollicutes RF9 fa	Mollicutes RF9 ge	0	0	0	1.9e-05	0	9e-06	0.042788
Otu0407	Clostridiales vadinBB60 group	Clostridiales vadinBB60 group ge	0	0	0	5e-05	0	2.2e-05	0.03687
Otu0427	Lachnospiraceae	Lachnospiraceae unclassified	5.6e-05	0	1.5e-05	0	0	0	0.004287
Otu0442	Clostridiales unclassified	Clostridiales unclassified	4.4e-05	0	6e-06	3e-06	0	3e-06	0.000637
Otu0446	Family XIII	Family XIII unclassified	0	0	0	2.5e-05	0	1.2e-05	0.049253
Otu0451	Mollicutes RF9 fa	Mollicutes RF9 ge	0	0	0	3.3e-05	0	1.6e-05	0.044066
Otu0454	Verrucomicrobiaceae	Akkermansia	0	0	0	1.7e-05	0	0	0
Otu0475	Prevotellaceae	Prevotellaceae UCG-001	0	0	0	1.9e-05	0	9e-06	0.042788
Otu0482	Erysipelotrichaceae	Erysipelotrichaceae unclassified	2.8e-05	0	6e-06	0	0	0	0.001622
Otu0505	Lachnospiraceae	Lachnospiraceae unclassified	1.7e-05	0	0	3e-06	0	3e-06	0.001654
Otu0536	Bacteroidales S24-7 group	Bacteroidales S24-7 group ge	2.2e-05	0	6e-06	0	0	0	0.003338
