# Supplementary material for: Smectite as a Preventive Oral Treatment to Reduce Clinical Symptoms of DSS Induced Colitis in Balb/c Mice
Source: Int J Mol Sci. 2021 Aug 13;22(16):8699. doi: 10.3390/ijms22168699 (PMC8395406; doi:10.3390/ijms22168699)
Supplement: Supplementary file 1 [file ijms-22-08699-s001.zip › Supplemental Table S2 (Metastats Control versus FI5pp+DSS).xlsx]

## Sheet: Kreikemeyer02072020.trim.contig
OTU	Family	Genus	mean(Control)	variance(Control)	stderrControl)	mean(FI5pp + DSS)	variance(FI5pp + DSS)	stderr(FI5pp + DSS)	p-value
Otu0004	Verrucomicrobiaceae	Akkermansia	2.2e-05	0	1.5e-05	0.034137	0.000383	0.008753	0.004379
Otu0005	Rikenellaceae	Alistipes	0.000183	0	0.000158	0.089357	0.001175	0.015333	0.001178
Otu0009	Bacteroidales S24-7 group	Bacteroidales S24-7 group ge	0.050317	0.00142	0.021759	0.003017	3e-06	0.000814	0.038706
Otu0011	Bacteroidales S24-7 group	Bacteroidales S24-7 group ge	0.061756	0.000105	0.005917	0.009827	0.000135	0.005197	0.000643
Otu0014	Bacteroidales S24-7 group	Bacteroidales S24-7 group ge	0.038067	0.000226	0.00868	0.01136	0.000245	0.006993	0.026261
Otu0015	Rikenellaceae	Alistipes	6e-06	0	6e-06	0.01606	0.000277	0.007447	0.039535
Otu0018	Lachnospiraceae	Lachnospiraceae unclassified	0	0	0	0.021247	0.000349	0.008356	0.021039
Otu0019	Anaeroplasmataceae	Anaeroplasma	0.027828	5.9e-05	0.004451	0.006623	8.7e-05	0.004183	0.007022
Otu0024	Bacteroidales S24-7 group	Bacteroidales S24-7 group ge	0.028989	0.000156	0.007209	0.006403	2.3e-05	0.002165	0.011849
Otu0029	Bacteroidales S24-7 group	Bacteroidales S24-7 group ge	0.001606	4e-06	0.001223	0.006827	1.2e-05	0.001581	0.019614
Otu0034	Bacteroidales S24-7 group	Bacteroidales S24-7 group ge	0.024056	2.7e-05	0.002994	3.3e-05	0	2.5e-05	0.00043
Otu0041	Lachnospiraceae	Lachnospiraceae NK4A136 group	0.019194	0.000264	0.009381	4.7e-05	0	3.9e-05	0.049844
Otu0046	Lachnospiraceae	Lachnospiraceae unclassified	0.015922	0.000126	0.00647	7e-06	0	4e-06	0.023511
Otu0047	Lachnospiraceae	Lachnospiraceae unclassified	0.009444	4.5e-05	0.003874	0.00126	1e-06	0.000386	0.044268
Otu0058	Bacteroidales S24-7 group	Bacteroidales S24-7 group ge	0.000472	0	0.000183	0.003383	2e-06	0.000674	0.003004
Otu0066	Bacteroidales S24-7 group	Bacteroidales S24-7 group ge	0.000128	0	0.000128	0.003447	4e-06	0.000899	0.005897
Otu0081	Lachnospiraceae	uncultured	0.000828	1e-06	0.000477	0.002767	3e-06	0.000814	0.049121
Otu0082	Ruminococcaceae	Ruminiclostridium 9	0.002406	1e-06	0.000411	0.00132	0	0.000233	0.031669
Otu0108	Bacteroidales S24-7 group	Bacteroidales S24-7 group ge	0.0016	2e-06	0.00071	0	0	0	0.034169
Otu0111	Clostridiales unclassified	Clostridiales unclassified	0	0	0	0.00027	0	0.000114	0.028094
Otu0112	Lachnospiraceae	Lachnospiraceae NK4A136 group	0	0	0	0.000783	0	0.00023	0.007693
Otu0122	Lachnospiraceae	uncultured	0.000178	0	0.000118	0.00162	1e-06	0.000345	0.004086
Otu0125	Lachnospiraceae	Lachnospiraceae unclassified	0	0	0	0.00055	0	0.000148	0.005647
Otu0134	Lachnospiraceae	Coprococcus 1	0.000289	0	9.1e-05	0.001113	1e-06	0.000378	0.041941
Otu0139	Ruminococcaceae	Ruminiclostridium 5	0	0	0	0.000483	0	0.000188	0.020195
Otu0143	Lachnospiraceae	Blautia	0.000189	0	8.9e-05	0.000767	0	0.000254	0.040189
Otu0144	Lachnospiraceae	uncultured	0.001494	1e-06	0.000469	0.000243	0	0.000182	0.022805
Otu0157	Lachnospiraceae	uncultured	3.3e-05	0	1.9e-05	0.000757	0	0.000224	0.009125
Otu0163	Lachnospiraceae	Lachnospiraceae unclassified	0.001539	1e-06	0.000607	0	0	0	0.021287
Otu0178	Ruminococcaceae	Anaerotruncus	0.000622	0	5.9e-05	0.000243	0	7.6e-05	0.004123
Otu0196	Mollicutes RF9 fa	Mollicutes RF9 ge	0	0	0	0.000693	0	0.000286	0.025044
Otu0207	Ruminococcaceae	Ruminococcaceae unclassified	3.9e-05	0	2.2e-05	0.00051	0	0.000178	0.019489
Otu0208	Clostridiales vadinBB60 group	Clostridiales vadinBB60 group ge	0.000317	0	0.000106	4.7e-05	0	2.3e-05	0.022467
Otu0218	Lachnospiraceae	Lachnospiraceae unclassified	3.3e-05	0	1.9e-05	0.000203	0	3.6e-05	0.002882
Otu0221	Lachnospiraceae	Tyzzerella	0.000106	0	5.3e-05	0.00048	0	0.000167	0.041173
Otu0222	Lachnospiraceae	Lachnospiraceae unclassified	0.000761	0	0.000331	3e-06	0	3e-06	0.032404
Otu0227	Lachnospiraceae	Lachnospiraceae NK4A136 group	0.000678	0	0.000269	0	0	0	0.021645
Otu0232	Ruminococcaceae	Ruminiclostridium	0.000478	0	8.4e-05	0.000127	0	4e-05	0.0052
Otu0248	Bacteroidales S24-7 group	Bacteroidales S24-7 group ge	0.000617	0	0.000281	0	0	0	0.037083
Otu0250	Lachnospiraceae	Lachnospiraceae unclassified	0.000556	0	4.7e-05	0	0	0	7e-05
Otu0253	Bacteroidaceae	Bacteroides	0.000428	0	0.000106	7e-06	0	7e-06	0.004204
Otu0255	Lachnospiraceae	Lachnospiraceae unclassified	2.8e-05	0	2e-05	0.000133	0	4.2e-05	0.03316
Otu0263	Ruminococcaceae	Ruminiclostridium	0	0	0	0.00031	0	0.000124	0.022421
Otu0267	Clostridiales vadinBB60 group	Clostridiales vadinBB60 group ge	0	0	0	0.000323	0	0.000102	0.009842
Otu0269	Lachnospiraceae	uncultured	0	0	0	0.000157	0	5e-05	0.009901
Otu0272	Lachnospiraceae	Lachnospiraceae unclassified	0.000406	0	6.2e-05	0	0	0	0.000689
Otu0277	Lachnospiraceae	Lachnospiraceae unclassified	0.000361	0	0.000166	0	0	0	0.037893
Otu0307	Lachnospiraceae	Coprococcus 1	1.1e-05	0	6e-06	0.00012	0	3.6e-05	0.012575
Otu0325	Ruminococcaceae	Ruminococcaceae unclassified	9.4e-05	0	4.5e-05	0	0	0	0.045708
Otu0335	Ruminococcaceae	Anaerotruncus	0	0	0	3.3e-05	0	1.1e-05	0.009586
Otu0342	Clostridiales vadinBB60 group	Clostridiales vadinBB60 group ge	0.000117	0	4.4e-05	0	0	0	0.01893
Otu0343	Lachnospiraceae	Lachnospiraceae unclassified	0.000122	0	5.3e-05	0	0	0	0.03141
Otu0353	Ruminococcaceae	Ruminiclostridium 5	0	0	0	2e-05	0	1e-05	0.046671
Otu0361	Clostridiales unclassified	Clostridiales unclassified	3.3e-05	0	1e-05	0	0	0	0.007105
Otu0362	Clostridiales unclassified	Clostridiales unclassified	0.0001	0	3.8e-05	0	0	0	0.019818
Otu0370	Coriobacteriaceae	Coriobacteriaceae unclassified	0	0	0	6.3e-05	0	2.9e-05	0.037947
Otu0372	Bacteroidales S24-7 group	Bacteroidales S24-7 group ge	6.7e-05	0	2.5e-05	3e-06	0	3e-06	0.023346
Otu0408	Rikenellaceae	Alistipes	0	0	0	4.3e-05	0	8e-06	0.001643
Otu0427	Lachnospiraceae	Lachnospiraceae unclassified	5.6e-05	0	1.5e-05	0	0	0	0.00505
Otu0436	Family XI	Gemella	0	0	0	2e-05	0	1e-05	0.046546
Otu0442	Clostridiales unclassified	Clostridiales unclassified	4.4e-05	0	6e-06	3e-06	0	3e-06	0.000794
Otu0444	Lachnospiraceae	Lachnospiraceae unclassified	0	0	0	3.3e-05	0	1.6e-05	0.042754
Otu0482	Erysipelotrichaceae	Erysipelotrichaceae unclassified	2.8e-05	0	6e-06	0	0	0	0.001772
Otu0505	Lachnospiraceae	Lachnospiraceae unclassified	1.7e-05	0	0	3e-06	0	3e-06	0.003603
Otu0611	Rikenellaceae	Alistipes	0	0	0	1.7e-05	0	7e-06	0.034945
