# Supplementary material for: Smectite as a Preventive Oral Treatment to Reduce Clinical Symptoms of DSS Induced Colitis in Balb/c Mice
Source: Int J Mol Sci. 2021 Aug 13;22(16):8699. doi: 10.3390/ijms22168699 (PMC8395406; doi:10.3390/ijms22168699)
Supplement: Supplementary file 1 [file ijms-22-08699-s001.zip › Supplemental Table S3 (Metastats FI5pp+DSS versus DSS).xlsx]

## Sheet: Kreikemeyer02072020.trim.contig
OTU	Family	Genus	mean(FI5pp + DSS)	variance(FI5pp + DSS)	stderr(FI5pp + DSS)	mean(DSS)	variance(DSS)	stderr(DSS)	p-value
Otu0001	Bacteroidaceae	Bacteroides	0.08754	0.000518	0.010177	0.145922	0.004304	0.026785	0.039993
Otu0002	Prevotellaceae	Prevotellaceae UCG-001	0.042923	0.000498	0.009975	0.097828	0.001454	0.015567	0.005292
Otu0004	Verrucomicrobiaceae	Akkermansia	0.034137	0.000383	0.008753	0.067786	0.000402	0.008187	0.006786
Otu0005	Rikenellaceae	Alistipes	0.089357	0.001175	0.015333	0.000594	1e-06	0.000309	5.9e-05
Otu0009	Bacteroidales S24-7 group	Bacteroidales S24-7 group ge	0.003017	3e-06	0.000814	0.036267	0.001448	0.015536	0.03123
Otu0039	Ruminococcaceae	Ruminiclostridium 9	0.008733	3.7e-05	0.002738	0.002739	3e-06	0.000706	0.032665
Otu0043	Bacteroidales S24-7 group	Bacteroidales S24-7 group ge	0.002487	4e-06	0.000887	0.007344	1.8e-05	0.001708	0.012843
Otu0048	Bacteroidales S24-7 group	Bacteroidales S24-7 group ge	0.004577	1.4e-05	0.001661	0	0	0	0.007465
Otu0055	Ruminococcaceae	Oscillibacter	0.005423	2e-05	0.002019	0.001128	1e-06	0.000336	0.034059
Otu0059	Ruminococcaceae	Ruminococcaceae unclassified	1e-05	0	4e-06	0.007133	4.5e-05	0.002732	0.010513
Otu0060	Lachnospiraceae	Lachnospiraceae unclassified	0.000337	0	0.000128	0.004019	1.9e-05	0.001764	0.035936
Otu0067	Clostridiales vadinBB60 group	Clostridiales vadinBB60 group ge	0.002523	4e-06	0.000924	0.000472	0	0.000228	0.030032
Otu0070	Lactobacillaceae	Lactobacillus	0.000383	0	8.9e-05	0.002428	4e-06	0.000767	0.009779
Otu0109	Rikenellaceae	Rikenellaceae unclassified	0.000787	0	0.000217	0.001947	1e-06	0.000433	0.01708
Otu0110	Desulfovibrionaceae	Desulfovibrio	0.00159	0	0.000285	0.000361	0	0.000134	0.000886
Otu0111	Clostridiales unclassified	Clostridiales unclassified	0.00027	0	0.000114	0.002572	2e-06	0.000615	0.001353
Otu0120	Ruminococcaceae	Ruminiclostridium	0.001003	1e-06	0.000389	0.000189	0	3.6e-05	0.035923
Otu0121	Ruminococcaceae	Ruminococcaceae ge	3.7e-05	0	1.5e-05	0.000611	0	0.000286	0.042765
Otu0122	Lachnospiraceae	uncultured	0.00162	1e-06	0.000345	0.000606	0	0.000233	0.015752
Otu0130	Rhodospirillaceae	uncultured	0.000153	0	8.2e-05	0.001681	2e-06	0.00059	0.011738
Otu0162	Lachnospiraceae	Lachnospiraceae unclassified	0.000543	0	0.000198	0.000139	0	4.1e-05	0.042948
Otu0181	Ruminococcaceae	Oscillibacter	0.00074	0	0.000274	0.000158	0	4.1e-05	0.034062
Otu0189	Family XIII	Family XIII unclassified	0.000103	0	7.2e-05	0.000617	0	0.000226	0.029535
Otu0196	Mollicutes RF9 fa	Mollicutes RF9 ge	0.000693	0	0.000286	7.8e-05	0	7.8e-05	0.03618
Otu0203	Lachnospiraceae	Lachnospiraceae unclassified	0.0006	0	0.00027	5.8e-05	0	2.5e-05	0.043082
Otu0205	Mollicutes RF9 fa	Mollicutes RF9 ge	1.3e-05	0	1.3e-05	0.000753	1e-06	0.000297	0.014064
Otu0211	Ruminococcaceae	Ruminococcaceae unclassified	0.00036	0	8.1e-05	0.000128	0	3.4e-05	0.009663
Otu0220	Clostridiales vadinBB60 group	Clostridiales vadinBB60 group ge	3e-06	0	3e-06	0.0006	0	0.000258	0.020408
Otu0221	Lachnospiraceae	Tyzzerella	0.00048	0	0.000167	5.6e-05	0	1.7e-05	0.012827
Otu0233	Lachnospiraceae	Lachnospiraceae unclassified	6.7e-05	0	4.1e-05	0.000292	0	9e-05	0.022251
Otu0237	Mollicutes RF9 fa	Mollicutes RF9 ge	4.7e-05	0	3.9e-05	0.000444	0	0.000174	0.024979
Otu0240	Lachnospiraceae	Lachnospiraceae unclassified	0.000347	0	0.000144	0	0	0	0.016656
Otu0263	Ruminococcaceae	Ruminiclostridium	0.00031	0	0.000124	2.2e-05	0	1.5e-05	0.020838
Otu0267	Clostridiales vadinBB60 group	Clostridiales vadinBB60 group ge	0.000323	0	0.000102	0	0	0	0.003565
Otu0268	Lachnospiraceae	Lachnospiraceae unclassified	0.000193	0	8.2e-05	3.1e-05	0	1e-05	0.045132
Otu0296	Verrucomicrobiaceae	Akkermansia	1.7e-05	0	9e-06	0.000206	0	7.4e-05	0.012312
Otu0308	Ruminococcaceae	Ruminococcaceae UCG-014	0	0	0	0.000192	0	9.9e-05	0.049991
Otu0325	Ruminococcaceae	Ruminococcaceae unclassified	0	0	0	5e-05	0	1.8e-05	0.006672
Otu0368	Clostridiales unclassified	Clostridiales unclassified	1.3e-05	0	1e-05	0	0	0	0.042688
Otu0370	Coriobacteriaceae	Coriobacteriaceae unclassified	6.3e-05	0	2.9e-05	0	0	0	0.028485
Otu0381	Coriobacteriaceae	Coriobacteriaceae unclassified	0	0	0	5e-05	0	2.4e-05	0.03254
Otu0386	Lachnospiraceae	Lachnospiraceae unclassified	7e-06	0	4e-06	5.3e-05	0	1.6e-05	0.00651
Otu0393	Ruminococcaceae	Ruminiclostridium 5	2.7e-05	0	1.1e-05	3e-06	0	3e-06	0.038802
Otu0401	Clostridiales unclassified	Clostridiales unclassified	0	0	0	4.7e-05	0	2.1e-05	0.022462
Otu0407	Clostridiales vadinBB60 group	Clostridiales vadinBB60 group ge	0	0	0	5e-05	0	2.2e-05	0.02433
Otu0408	Rikenellaceae	Alistipes	4.3e-05	0	8e-06	0	0	0	0.000175
Otu0429	Mollicutes RF9 fa	Mollicutes RF9 ge	1.3e-05	0	1.3e-05	0	0	0	0.042688
Otu0446	Family XIII	Family XIII unclassified	0	0	0	2.5e-05	0	1.2e-05	0.035059
Otu0450	Bacteroidales S24-7 group	Bacteroidales S24-7 group ge	0	0	0	1.9e-05	0	8e-06	0.015326
Otu0451	Mollicutes RF9 fa	Mollicutes RF9 ge	0	0	0	3.3e-05	0	1.6e-05	0.030522
Otu0454	Verrucomicrobiaceae	Akkermansia	7e-06	0	4e-06	1.7e-05	0	0	0.014979
Otu0459	Rikenellaceae	Alistipes	1.3e-05	0	6e-06	0	0	0	0.042688
Otu0464	Bacteroidales S24-7 group	Bacteroidales S24-7 group ge	1.3e-05	0	8e-06	0	0	0	0.042688
Otu0552	Lachnospiraceae	Lachnospiraceae unclassified	1.3e-05	0	1.3e-05	0	0	0	0.042688
Otu0561	Lachnospiraceae	Lachnospiraceae NK4A136 group	1.3e-05	0	1e-05	0	0	0	0.042688
Otu0580	Cyclobacteriaceae	uncultured	1.3e-05	0	1.3e-05	0	0	0	0.042688
Otu0593	Prevotellaceae	Alloprevotella	1.3e-05	0	1e-05	0	0	0	0.042688
Otu0611	Rikenellaceae	Alistipes	1.7e-05	0	7e-06	0	0	0	0.024506
Otu0635	Verrucomicrobiaceae	Akkermansia	1.3e-05	0	6e-06	0	0	0	0.042688
